# Supplementary material for: Genetic Correlates of Synergy Mechanisms of Daptomycin Plus Fosfomycin in Daptomycin-Susceptible and -Resistant Methicillin-Resistant Staphylococcus aureus (MRSA)
Source: Microorganisms. 2025 Jun 30;13(7):1532. doi: 10.3390/microorganisms13071532 (PMC12299106; doi:10.3390/microorganisms13071532)
Supplement: Supplementary file 1 [file microorganisms-13-01532-s001.zip]

Archive with 1 entries (1 files):
- microorganisms-3701488-supplementary.pdf
